# Supplementary material for: Genomic Comparisons of Alphacoronaviruses and Betacoronaviruses from Korean Bats
Source: Viruses. 2022 Jun 25;14(7):1389. doi: 10.3390/v14071389 (PMC9320528; doi:10.3390/v14071389)
Supplement: Supplementary file 1 [file viruses-14-01389-s001.zip]

Archive with 1 entries (1 files):
- viruses-1728928-supplementary.pdf
